# Supplementary material for: Effects of proprioceptive neuromuscular facilitation stretching in relieving pain and balancing knee loading during stepping over obstacles among older adults with knee osteoarthritis: A randomized controlled trial
Source: PLoS One. 2023 Feb 13;18(2):e0280941. doi: 10.1371/journal.pone.0280941 (PMC9924997; doi:10.1371/journal.pone.0280941)
Supplement: S1 Data — (XLSX) [file pone.0280941.s002.xlsx]

## Sheet: Sheet1
	Demographic characteristics of practitioners					Pain score			Gait variebles						Knee abduction moments
group	age	leg length	height	weight	BMI	VAS (more affected leg)		VAS (less affected leg)	Stride length		crossing velocity		foot clearance		the first peak of knee abduction		the second peak of knee abduction
	time1	time1	time1	time1	time1	time1	time2	time1	time1	time2	time1	time2	time1	time2	time1	time2	time1	time2
1	68	86	170	71.3	24.67	5.9	1.2	2.6	0.61	0.61	0.26	0.36	0.18	0.16	0.49	0.29	0.35	0.17
1	69	85	165	68	24.98	3	1	2.8	0.62	0.63	0.3	0.36	0.17	0.15	0.42	0.15	0.18	-0.05
1	67	82	163.5	75	28.06	4.8	1.4	3.4	0.6	0.64	0.32	0.33	0.21	0.19	0.26	0	0.24	-0.01
1	67	83	162	63	26.05	5.2	3	2.4	0.65	0.63	0.23	0.28	0.15	0.11	0.24	0.37	0.51	0.16
1	66	82	179	81	30.86	5.4	2.9	2.2	0.63	0.65	0.31	0.31	0.19	0.18	0.55	0.26	0.25	0.06
1	67	84	163	73	29.24	5.8	2.2	5	0.64	0.63	0.33	0.34	0.19	0.15	0.28	0.13	0.64	0.24
1	72	84	167	70.86	27.48	3	0.6	1.4	0.59	0.64	0.26	0.31	0.15	0.15	0.44	0.29	0.36	0.23
1	69	85	170	67	25.41	3.8	1.2	3.2	0.63	0.66	0.27	0.28	0.21	0.2	0.42	0.3	0.38	0.2
1	66	85	164	69.9	25.99	1.8	0.8	3.4	0.58	0.6	0.34	0.34	0.18	0.18	0.45	0.35	0.36	0.28
1	68	79	174	72.32	25.18	5.6	3.8	4.4	0.67	0.62	0.31	0.33	0.18	0.18	0.54	0.23	0.39	0.32
1	71	85	160	63.18	24.68	5.9	4.2	6.8	0.61	0.65	0.36	0.37	0.19	0.19	0.31	0.27	0.37	0.3
1	72	87	160	62	24.22	3	0.4	2.8	0.61	0.58	0.32	0.33	0.19	0.16	0.42	0.28	0.36	0.21
1	69	83	166	72	26.13	2.8	0.8	1.6	0.63	0.63	0.32	0.36	0.2	0.18	0.41	0.24	0.29	0.12
2	66	85	166	86.46	31.38	5.8	7	6.6	0.66	0.66	0.3	0.34	0.19	0.2	0.5	0.33	0.35	0.36
2	68	80	156	59.65	24.51	3	3.8	4.2	0.6	0.65	0.31	0.32	0.24	0.2	0.4	0.39	0.32	0.27
2	67	85	160.5	65.3	25.35	4.6	3.2	3.2	0.63	0.56	0.36	0.29	0.14	0.14	0.36	0.5	0.32	0.23
2	69	80	167	64.5	23.13	2.2	5.8	2	0.65	0.56	0.34	0.31	0.15	0.14	0.42	0.57	0.35	0.2
2	67	78	152.5	63.7	27.39	5.4	6.2	0	0.6	0.63	0.31	0.32	0.16	0.15	0.46	0.33	0.38	0.41
2	68	88	173	63	30.07	3.2	5.2	2	0.65	0.66	0.36	0.32	0.15	0.17	0.55	0.25	0.45	0.51
2	67	81	169	76.33	22.06	3.6	0.4	2	0.64	0.59	0.34	0.33	0.16	0.16	0.43	0.31	0.38	0.42
2	69	80	170	57.61	26.41	2.2	0.6	2	0.65	0.66	0.27	0.3	0.18	0.17	0.39	0.59	0.21	0.28
2	67	81	159	62.73	22.79	5.9	2.2	3.6	0.6	0.62	0.3	0.35	0.21	0.22	0.43	0.31	0.4	0.23
2	67	82	159	66.61	24.81	4.2	2.4	3.2	0.63	0.65	0.34	0.34	0.17	0.18	0.32	0.38	0.44	0.42
2	69	87	155	66.32	27.73	2.8	6.2	2.2	0.57	0.62	0.26	0.27	0.18	0.19	0.23	0.36	0.23	0.51
2	69	84	157.5	70.42	28.78	5	2.2	4.6	0.62	0.61	0.29	0.29	0.15	0.16	0.43	0.42	0.2	0.08
2	71	81	163.5	74.15	28.39	4.2	5.2	2	0.62	0.65	0.27	0.28	0.17	0.19	0.46	0.57	0.43	0.32
2	66	81	153.4	74.2	27.74	5.9	0.6	5	0.61	0.64	0.32	0.35	0.16	0.18	0.46	0.48	0.38	0.22
